# Supplementary material for: Itraconazole Nanosuspensions via Dual Centrifugation Media Milling: Impact of Formulation and Process Parameters on Particle Size and Solid-State Conversion as Well as Storage Stability
Source: Pharmaceutics. 2022 Jul 22;14(8):1528. doi: 10.3390/pharmaceutics14081528 (PMC9332252; doi:10.3390/pharmaceutics14081528)
Supplement: Supplementary file 1 [file pharmaceutics-14-01528-s001.zip]

Archive with 1 entries (1 files):
- pharmaceutics-1789617-supplementary.pdf
